# Supplementary material for: Identification of Body Behaviors and Facial Expressions Associated with Induced Orthopedic Pain in Four Equine Pain Scales
Source: Animals (Basel). 2020 Nov 19;10(11):2155. doi: 10.3390/ani10112155 (PMC7699379; doi:10.3390/ani10112155)
Supplement: Supplementary file 1 [file animals-10-02155-s001.zip]

Archive with 2 entries (2 files):
- File S2.xlsx
- Table S1.pdf
