# Supplementary material for: Identification of Body Behaviors and Facial Expressions Associated with Induced Orthopedic Pain in Four Equine Pain Scales
Source: Animals (Basel). 2020 Nov 19;10(11):2155. doi: 10.3390/ani10112155 (PMC7699379; doi:10.3390/ani10112155)
Supplement: Supplementary file 1 [file animals-10-02155-s001.zip › File S2.xlsx]

## Sheet: Abbreviations
	Abbreviation	Explanation
	meas	Movement measurement occasion number
	hd_min_mean	Trial mean of asymmetry value (HD min) over all strides for head
	hd_min_diff/2	Absolute difference from movement measurement 1, divided by 2
	pd_min_mean	Trial mean of asymmetry value (PD min) over all strides for pelvis
	pd_min_diff	Absolute difference from movement measurement 1
	TAS	Total asymmetry score, computed by adding together absolute differences in hd_min_diff/2 and pd_min_diff
	ps	Pain assessment occasion number
	type	Pain assessment before (pre) or after (post) movement measurements
	obs	Observer giving the total pain score, unique identifier 1-5.
	hgs_ears	Scale item 'Stiffly backwards ears' HGS
	hgs_orb	Scale item 'Orbital tightening' HGS
	hgs_ten	Scale item 'Tension around the eye area' HGS
	hgs_chew	Scale item 'Prominent strained chewing muscles' HGS
	hgs_mouth	Scale item 'Mouth strained and pronounced chin' HGS
	hgs_nost	Scale item 'Strained nostrils and flattening of the profiel' HGS
	eps_pf	Scale item 'Pain face' EPS
	eps_gross	Scale item 'Gross pain behaviour' EPS
	eps_acti	Scale item 'Activity' EPS
	eps_loc	Scale item 'Location in the stall' EPS
	eps_pos	Scale item 'Posture/weight bearing' EPS
	eps_head	Scale item 'Head position' EPS
	eps_att	Scale item 'Attention towards painful area' EPS
	eps_int	Scale item 'Interactive behaviour' EPS
	eps_food	Scale item 'Response to food' EPS
	fap_head	Scale item 'Head' EQUUS-FAP
	fap_eye	Scale item 'Eyelids' EQUUS-FAP
	fap_focus	Scale item 'Focus' EQUUS-FAP
	fap_nost	Scale item 'Nostrils' EQUUS-FAP
	fap_mouth	Scale item 'Corners mouth/lips' EQUUS-FAP
	fap_tone	Scale item 'Muscle tone head' EQUUS-FAP
	fap_fleya	Scale item 'Flehmen and/or yawning' EQUUS-FAP
	fap_teeth	Scale item 'Teeth grinding and/or moaning' EQUUS-FAP
	fap_ears	Scale item 'Ears' EQUUS-FAP
	cps_kick	Scale item 'Kicking abdomen' CPS
	cps_paw	Scale item 'Pawing on the floor' CPS
	cps_head	Scale item 'Head movement' CPS
	cps_app	Scale item 'Appearance' CPS
	cps_pos	Scale item 'Posture' CPS
	cps_app2	Scale item 'Appetite' CPS
	cps_sweat	Scale item 'Sweating' CPS
	cps_int	Scale item 'Interactive behaviour' CPS
	cps_palp	Scale item 'Response to palpation of painful area' CPS
	cps_rr	Scale item 'Respiratory rate' CPS
	cps_hr	Scale item 'Heart rate' CPS
	cps_temp	Scale item 'Rectal temperature' CPS
	cps_gi	Scale item 'Digestive sounds' CPS

## Sheet: Dataset
horse	meas	hd_min_mean	hd_min_diff/2	pd_min_mean	pd_min_diff	TAS	norm_min	ps	type	pain	obs	hgs_ears	hgs_orb	hgs_ten	hgs_chew	hgs_mouth	hgs_nost	eps_pf	eps_gross	eps_acti	eps_loc	eps_pos	eps_head	eps_att	eps_int	eps_food	fap_head	fap_eye	fap_focus	fap_nost	fap_mouth	fap_tone	fap_fleya	fap_teeth	fap_ears	cps_kick	cps_paw	cps_head	cps_app	cps_pos	cps_app2	cps_sweat	cps_int	cps_palp	cps_rr	cps_hr	cps_temp	cps_gi
h1	1	-1.54654	0	3.43214	0	0	0	1	pre	no	1	0	0	1	0	0	0	0	0	0	0	0	0	0	0	0	0	0	0	0	0	0	0	0	0	0	0	0	0	0	0	0	0	0	0	0	0	0
h1	1	-1.54654	0	3.43214	0	0	0	2	post	no	1	0	0	1	0	0	0	0	0	0	0	0	0	0	0	0	0	0	0	0	1	0	0	0	0	0	0	0	0	0	1	0	0	0	0	0	0	0
h1	2	2.41947	-3.96601	1.29811	-2.13403	-6.10004	8	4	pre	no	1	0	0	1	0	0	1	0	0	1	0	0	0	0	0	0	0	0	0	0	0	0	0	0	0	0	0	0	0	0	0	0	0	0	0	0	0	0
h1	2	2.41947	-3.96601	1.29811	-2.13403	-6.10004	8	5	post	no	1	0	0	1	0	0	0	0	0	0	0	0	0	0	0	0	0	0	0	0	0	0	0	0	0	0	0	0	0	0	0	0	0	0	0	0	0	0
h1	3	-4.08341	0.495167	9.43831	6.00617	6.50134	8.53	6	pre	yes	1	0	0	1	0	0	0	0	0	0	0	0	0	0	0	0	1	0	0	1	0	0	0	0	0	0	0	0	1	0	0	0	0	0	0	0	0	0
h1	3	-4.08341	0.495167	9.43831	6.00617	6.50134	8.53	7	post	yes	1	0	0	1	0	0	0	0	0	0	0	0	0	0	0	1	0	0	0	1	1	0	0	0	0	0	0	0	1	1	1	0	0	0	0	0	0	0
h1	4	-10.9131	3.91002	13.2463	9.81414	13.7242	18	8	pre	yes	1	0	0	1	0	0	1	2	0	1	0	0	0	0	0	1	0	0	0	1	0	0	0	0	0	0	0	0	1	1	1	0	0	0	0	0	0	0
h1	4	-10.9131	3.91002	13.2463	9.81414	13.7242	18	9	post	yes	1	0	0	1	0	0	1	2	0	1	0	0	0	0	0	1	0	0	0	1	0	0	0	0	0	0	0	0	1	0	1	0	0	0	0	0	0	0
h1	5	-24.2634	10.5851	30.9755	27.5433	38.1285	50	10	pre	yes	1	0	0	1	0	0	0	0	0	0	0	0	0	0	0	0	0	0	0	1	0	0	0	0	0	0	0	0	1	0	0	0	0	0	0	0	0	0
h1	5	-24.2634	10.5851	30.9755	27.5433	38.1285	50	11	post	yes	1	0	0	1	0	0	0	0	0	0	0	0	0	0	0	0	0	0	0	0	0	0	0	0	0	0	0	0	0	0	0	0	0	0	0	0	0	0
h1	1	-1.54654	0	3.43214	0	0	0	1	pre	no	2	0	0	1	0	0	0	0	0	0	0	0	0	0	0	0	0	0	0	0	0	0	0	0	0	0	0	0	0	0	0	0	0	0	0	0	0	0
h1	1	-1.54654	0	3.43214	0	0	0	2	post	no	2	0	0	1	0	0	0	0	0	0	0	0	0	0	0	0	0	0	0	0	0	0	0	0	0	0	0	0	0	0	0	0	0	0	0	0	0	0
h1	2	2.41947	-3.96601	1.29811	-2.13403	-6.10004	8	4	pre	no	2	0	0	1	0	0	0	2	0	0	0	0	0	0	0	0	0	0	0	0	0	0	0	0	0	0	0	0	0	0	0	0	0	0	0	0	0	0
h1	2	2.41947	-3.96601	1.29811	-2.13403	-6.10004	8	5	post	no	2	0	0	1	0	0	0	2	0	0	0	0	0	0	0	0	0	0	0	0	0	0	0	0	0	0	0	0	0	0	0	0	0	0	0	0	0	0
h1	3	-4.08341	0.495167	9.43831	6.00617	6.50134	8.53	6	pre	yes	2	0	0	1	0	0	0	2	0	0	0	0	0	0	0	0	0	0	0	0	0	0	0	0	0	0	0	0	0	0	0	0	0	0	0	0	0	0
h1	3	-4.08341	0.495167	9.43831	6.00617	6.50134	8.53	7	post	yes	2	0	0	1	0	0	1	2	0	0	0	1	0	0	0	1	0	0	0	1	0	0	0	0	0	0	0	0	0	1	1	0	0	0	0	0	0	0
h1	4	-10.9131	3.91002	13.2463	9.81414	13.7242	18	8	pre	yes	2	0	0	1	0	0	1	2	0	1	0	0	0	0	0	1	1	0	0	0	0	0	0	0	0	0	0	0	0	0	1	0	0	0	0	0	0	0
h1	4	-10.9131	3.91002	13.2463	9.81414	13.7242	18	9	post	yes	2	0	0	1	0	0	0	2	0	1	0	1	0	0	0	1	1	0	0	0	0	0	0	0	0	0	0	0	0	0	1	0	0	0	0	0	0	0
h1	5	-24.2634	10.5851	30.9755	27.5433	38.1285	50	10	pre	yes	2	0	0	1	0	0	0	0	0	0	0	1	0	0	0	0	0	0	0	0	0	0	0	0	0	0	0	0	0	0	0	0	0	0	0	0	0	0
h1	5	-24.2634	10.5851	30.9755	27.5433	38.1285	50	11	post	yes	2	0	0	1	0	0	0	0	0	0	0	0	0	0	0	0	0	0	0	0	0	0	0	0	0	0	0	0	0	0	0	0	0	0	0	0	0	0
h1	1	-1.54654	0	3.43214	0	0	0	1	pre	no	3	0	0	0	0	0	0	0	0	0	0	0	0	0	0	0	0	0	0	1	0	0	0	0	0	0	0	0	0	0	0	0	0	0	0	0	0	0
h1	1	-1.54654	0	3.43214	0	0	0	2	post	no	3	0	0	1	0	0	0	0	0	0	0	0	0	0	0	0	0	0	0	1	0	0	0	1	0	0	0	0	0	0	0	0	0	0	0	0	0	0
h1	2	2.41947	-3.96601	1.29811	-2.13403	-6.10004	8	4	pre	no	3	1	0	0	0	0	1	0	0	1	0	0	0	0	0	0	1	0	0	0	0	0	0	0	0	0	0	0	0	0	0	0	0	0	0	0	0	0
h1	2	2.41947	-3.96601	1.29811	-2.13403	-6.10004	8	5	post	no	3	0	0	0	0	0	0	0	0	0	0	0	0	0	0	0	0	0	0	0	0	0	0	0	0	0	0	0	0	0	0	0	0	0	0	0	0	0
h1	3	-4.08341	0.495167	9.43831	6.00617	6.50134	8.53	6	pre	yes	3	0	0	0	0	0	0	0	0	0	0	0	1	0	0	0	0	0	0	0	0	0	0	0	0	0	0	0	1	0	0	0	0	0	0	0	0	0
h1	3	-4.08341	0.495167	9.43831	6.00617	6.50134	8.53	7	post	yes	3	0	0	0	0	0	1	0	0	0	0	0	0	0	0	1	0	0	0	0	0	0	0	0	0	0	0	0	0	0	1	0	0	0	0	0	0	0
h1	4	-10.9131	3.91002	13.2463	9.81414	13.7242	18	8	pre	yes	3	0	0	0	0	0	0	0	0	0	0	0	0	0	0	1	0	0	0	0	0	0	0	0	0	0	0	0	1	0	1	0	0	0	0	0	0	0
h1	4	-10.9131	3.91002	13.2463	9.81414	13.7242	18	9	post	yes	3	0	0	0	0	0	0	0	0	0	0	0	0	0	0	1	1	0	1	0	0	0	0	0	0	0	0	0	1	0	1	0	0	0	0	0	0	0
h1	5	-24.2634	10.5851	30.9755	27.5433	38.1285	50	10	pre	yes	3	0	0	0	0	0	0	0	0	0	0	0	0	0	0	0	0	0	0	0	0	0	0	0	0	0	0	0	0	0	0	0	0	0	0	0	0	0
h1	5	-24.2634	10.5851	30.9755	27.5433	38.1285	50	11	post	yes	3	1	0	0	0	0	1	0	0	0	0	0	0	0	0	0	0	0	0	1	0	0	0	0	0	0	0	0	0	0	0	0	0	0	0	0	0	0
h2	1	0	0.0496487	0	0	0	0	3	pre	no	1	0	0	0	0	0	0	0	0	0	0	0	0	0	0	0	0	0	0	0	0	0	0	0	0	0	0	0	0	0	0	0	0	0	0	0	0	0
h2	1	0	0.0496487	0	0	0	0	4	post	no	1	0	0	0	0	0	0	0	0	0	0	0	0	0	0	0	0	0	0	0	0	0	0	0	0	0	0	0	0	0	0	0	0	0	0	0	0	0
h2	2	9.06474	34.6297	34.58	43.6448	43.6448	26.78	6	pre	yes	1	1	0	0	0	0	1	0	0	0	1	0	0	0	0	0	0	0	0	0	0	0	2	0	0	0	1	1	0	0	0	0	0	0	0	0	0	0
h2	2	9.06474	34.6297	34.58	43.6448	43.6448	26.78	7	post	yes	1	0	0	1	0	0	0	2	1	0	1	2	0	0	0	0	0	0	0	1	0	0	0	0	1	0	1	1	1	2	0	0	0	0	0	0	0	0
h2	4	nan	81.5425	81.4929	81.4929	81.4929	50	9	pre	yes	1	1	1	1	0	0	1	2	0	1	1	3	1	0	1	0	1	0	1	1	0	0	0	0	1	0	0	0	1	2	1	0	1	0	0	1	0	1
h2	4	nan	81.5425	81.4929	81.4929	81.4929	50	10	post	yes	1	0	0	1	0	0	0	0	0	0	0	1	0	0	0	0	0	0	0	0	0	0	0	0	0	0	0	0	0	2	0	0	0	0	0	0	0	0
h2	1	0	0.0496487	0	0	0	0	3	pre	no	2	0	0	0	0	0	0	0	0	0	0	0	0	0	0	0	0	0	0	0	0	0	0	0	0	0	0	0	0	0	0	0	0	0	0	0	0	0
h2	1	0	0.0496487	0	0	0	0	4	post	no	2	0	0	0	0	0	0	0	0	0	0	0	0	0	0	0	0	0	0	0	0	0	0	0	0	0	0	0	0	0	0	0	0	0	0	0	0	0
h2	2	9.06474	34.6297	34.58	43.6448	43.6448	26.78	6	pre	yes	2	0	0	1	0	0	0	0	0	0	1	0	0	0	0	0	0	0	0	0	0	0	0	0	0	0	0	0	0	0	0	0	0	0	0	0	0	0
h2	2	9.06474	34.6297	34.58	43.6448	43.6448	26.78	7	post	yes	2	0	0	1	0	0	0	2	2	0	1	3	0	0	0	0	0	0	0	1	0	0	0	0	0	0	1	1	1	2	0	0	0	1	0	0	0	0
h2	4	nan	81.5425	81.4929	81.4929	81.4929	50	9	pre	yes	2	0	1	1	0	0	0	2	0	1	1	2	0	0	1	0	1	0	1	0	0	0	0	0	0	0	0	0	1	2	0	0	0	0	0	0	0	1
h2	4	nan	81.5425	81.4929	81.4929	81.4929	50	10	post	yes	2	0	0	1	0	0	0	2	0	0	0	1	0	0	0	0	0	0	0	0	0	0	0	0	0	0	0	0	0	1	0	0	0	0	0	0	0	0
h2	1	0	0.0496487	0	0	0	0	3	pre	no	4	0	0	0	0	0	0	0	0	0	0	0	0	0	0	0	0	0	0	1	0	0	0	0	0	0	0	0	0	0	0	0	0	0	0	0	0	0
h2	1	0	0.0496487	0	0	0	0	4	post	no	4	0	0	0	0	0	0	0	0	0	0	0	0	0	0	0	0	0	0	1	0	0	0	0	0	0	0	0	0	0	0	0	0	0	0	0	0	0
h2	2	9.06474	34.6297	34.58	43.6448	43.6448	26.78	6	pre	yes	4	2	0	0	0	0	1	2	0	0	0	0	0	0	0	0	0	1	0	1	1	0	2	0	0	0	1	1	2	0	0	0	0	0	0	0	0	0
h2	2	9.06474	34.6297	34.58	43.6448	43.6448	26.78	7	post	yes	4	1	0	0	0	0	0	0	2	0	1	1	0	0	0	0	0	0	0	1	0	0	0	0	0	0	2	0	0	1	0	0	0	0	0	0	0	0
h2	4	nan	81.5425	81.4929	81.4929	81.4929	50	9	pre	yes	4	1	1	0	0	0	0	0	0	0	1	1	0	0	1	0	1	0	1	0	0	0	0	0	1	0	0	0	1	1	0	0	0	0	0	0	0	1
h2	4	nan	81.5425	81.4929	81.4929	81.4929	50	10	post	yes	4	1	0	0	0	0	0	0	0	0	0	0	0	0	1	0	0	0	0	0	0	0	0	0	1	0	0	0	0	1	0	0	0	1	0	0	0	0
h3	1	3.92612	0	8.17402	0	0	0	1	pre	no	1	0	0	1	0	0	0	0	0	0	0	0	0	0	0	0	0	0	0	0	0	0	0	0	0	0	0	0	0	0	0	0	0	0	0	0	0	0
h3	1	3.92612	0	8.17402	0	0	0	2	post	no	1	0	0	0	0	0	0	0	0	0	0	0	0	0	0	0	0	0	0	0	0	0	0	0	0	0	0	0	0	0	0	0	0	0	0	0	0	0
h3	2	-0.55818	2.24215	13.0211	4.84704	7.08919	4.32	5	pre	yes	1	0	0	1	0	0	0	0	0	0	0	0	0	0	0	0	0	0	0	0	0	0	0	0	0	0	1	0	0	0	0	0	0	0	0	0	0	0
h3	3	-48.9732	26.4497	53.4265	45.2525	71.7022	43.65	6	post	yes	1	0	0	0	0	0	1	0	0	0	0	2	0	0	0	0	0	1	0	0	0	0	0	0	0	0	0	0	1	1	0	0	0	0	1	1	0	0
h3	4	-56.0603	29.9932	60.306	52.132	82.1252	50	7	pre	yes	1	1	1	1	0	0	0	0	0	1	1	3	0	0	0	0	0	0	0	1	0	0	0	0	0	0	1	0	0	2	0	0	0	0	1	0	0	0
h3	4	-56.0603	29.9932	60.306	52.132	82.1252	50	8	post	yes	1	1	0	1	0	0	0	0	0	0	0	2	0	0	0	0	0	0	1	1	0	0	0	0	0	0	0	0	0	2	0	0	0	0	0	0	0	0
h3	1	3.92612	0	8.17402	0	0	0	1	pre	no	2	0	0	1	0	0	0	0	0	0	0	0	0	0	0	0	0	0	0	0	0	0	0	0	0	0	0	0	0	0	0	0	0	0	0	0	0	0
h3	1	3.92612	0	8.17402	0	0	0	2	post	no	2	0	0	1	0	0	0	0	0	0	0	0	0	0	0	0	0	0	0	0	0	0	0	0	0	0	0	0	0	0	0	0	0	0	0	0	0	0
h3	2	-0.55818	2.24215	13.0211	4.84704	7.08919	4.32	5	pre	yes	2	0	0	1	0	0	0	0	0	0	0	0	0	0	0	0	0	0	0	0	0	0	0	0	0	0	0	0	0	0	0	0	0	0	0	0	0	0
h3	3	-48.9732	26.4497	53.4265	45.2525	71.7022	43.65	6	post	yes	2	0	0	1	0	0	0	0	0	0	0	0	0	0	0	0	0	0	0	0	0	0	0	0	0	0	0	0	0	0	0	0	0	0	1	1	0	0
h3	4	-56.0603	29.9932	60.306	52.132	82.1252	50	7	pre	yes	2	0	0	1	0	0	0	0	0	1	1	1	0	0	0	0	0	0	0	1	0	0	0	0	0	0	0	0	0	0	1	0	0	0	1	0	0	0
h3	4	-56.0603	29.9932	60.306	52.132	82.1252	50	8	post	yes	2	0	0	1	0	0	0	0	0	0	0	1	0	0	0	0	0	0	0	1	0	0	0	0	0	0	0	0	0	0	1	0	0	0	0	0	0	0
h3	1	3.92612	0	8.17402	0	0	0	1	pre	no	3	0	0	0	0	0	1	0	0	3	0	0	0	0	0	0	0	0	0	1	0	0	0	0	0	0	0	0	0	0	0	0	0	0	0	0	0	0
h3	1	3.92612	0	8.17402	0	0	0	2	post	no	3	0	0	1	0	0	0	0	0	3	0	0	0	0	0	0	0	0	0	1	0	0	0	0	0	0	0	0	0	0	0	0	0	0	0	0	0	0
h3	2	-0.55818	2.24215	13.0211	4.84704	7.08919	4.32	5	pre	yes	3	0	0	1	0	0	0	0	2	3	0	0	0	0	0	0	0	0	0	0	0	0	0	0	0	0	0	0	2	0	0	0	0	0	0	0	0	0
h3	3	-48.9732	26.4497	53.4265	45.2525	71.7022	43.65	6	post	yes	3	0	0	1	0	0	1	2	0	3	0	0	0	0	0	0	0	1	0	1	0	0	0	0	0	0	0	0	0	0	0	0	0	0	1	1	0	0
h3	4	-56.0603	29.9932	60.306	52.132	82.1252	50	7	pre	yes	3	0	1	1	0	0	0	0	0	1	1	1	1	0	1	0	0	0	0	1	0	0	0	0	0	0	1	1	0	1	0	0	0	0	1	0	0	0
h3	4	-56.0603	29.9932	60.306	52.132	82.1252	50	8	post	yes	3	0	0	1	0	0	0	0	0	0	0	0	0	0	0	0	0	0	0	0	0	0	0	0	0	0	0	0	0	1	0	0	0	0	0	0	0	0
h4	1	-2.98066	0	0.367831	0	0	0	1	pre	no	1	0	0	1	0	0	0	0	0	3	0	0	0	0	0	0	0	1	0	0	0	0	0	0	0	0	0	0	2	0	1	2	0	0	0	0	0	0
h4	1	-2.98066	0	0.367831	0	0	0	2	post	no	1	0	0	1	0	0	0	0	0	3	0	0	0	0	0	0	0	0	0	0	0	0	0	0	0	0	0	0	0	0	0	0	0	0	0	0	0	0
h4	2	7.84218	5.41142	2.00386	-2.3717	3.03972	1.69	5	pre	yes	1	0	0	1	0	0	0	0	0	3	0	0	0	0	0	0	0	0	0	0	0	0	0	0	0	0	0	0	2	0	0	1	0	1	1	0	0	0
h4	3	12.8509	7.9158	24.2584	23.8906	31.8064	17.65	6	post	yes	1	0	0	1	0	0	0	0	0	0	0	1	0	0	0	0	0	0	0	0	0	0	0	0	0	0	0	0	0	1	0	1	0	1	1	0	0	0
h4	6	72.1804	37.5805	52.9048	52.5369	90.1174	50	9	pre	yes	1	1	0	1	0	0	1	2	0	1	1	1	1	0	1	1	1	1	1	1	0	0	0	0	0	0	0	0	1	1	1	1	0	0	0	1	0	0
h4	6	72.1804	37.5805	52.9048	52.5369	90.1174	50	10	post	yes	1	0	0	1	0	0	0	0	0	0	0	0	0	0	0	0	0	0	0	0	0	0	0	0	0	0	0	0	0	0	0	1	0	1	0	0	1	0
h4	1	-2.98066	0	0.367831	0	0	0	1	pre	no	2	0	0	1	0	0	0	2	0	1	0	0	0	0	0	0	0	0	0	1	0	0	0	0	0	0	0	0	0	0	1	1	0	0	0	0	0	0
h4	1	-2.98066	0	0.367831	0	0	0	2	post	no	2	0	0	1	0	0	0	2	0	1	0	0	0	0	0	1	0	0	0	1	0	0	0	0	0	0	0	0	0	0	0	0	0	0	0	0	0	0
h4	2	7.84218	5.41142	2.00386	-2.3717	3.03972	1.69	5	pre	yes	2	0	0	1	0	0	0	2	0	1	0	0	0	0	0	0	0	0	0	1	0	0	0	0	0	0	0	0	0	0	0	1	0	1	1	0	0	0
h4	3	12.8509	7.9158	24.2584	23.8906	31.8064	17.65	6	post	yes	2	0	0	1	0	0	0	2	0	0	0	0	0	0	0	0	0	0	0	1	0	0	0	0	0	0	0	0	0	0	0	1	0	1	1	0	0	0
h4	6	72.1804	37.5805	52.9048	52.5369	90.1174	50	9	pre	yes	2	0	0	1	0	0	1	2	0	1	1	1	0	0	1	1	1	0	1	2	0	0	0	0	0	1	0	0	1	1	3	1	0	1	0	0	1	0
h4	6	72.1804	37.5805	52.9048	52.5369	90.1174	50	10	post	yes	2	0	0	1	0	0	1	2	0	0	0	1	0	0	0	0	0	0	0	1	0	0	0	0	0	0	0	0	0	0	0	1	0	1	0	0	1	0
h4	1	-2.98066	0	0.367831	0	0	0	1	pre	no	3	0	0	0	0	0	1	0	0	3	0	0	0	0	0	0	0	0	0	1	0	0	0	0	0	0	0	0	2	0	1	2	0	0	0	0	0	0
h4	1	-2.98066	0	0.367831	0	0	0	2	post	no	3	0	0	0	0	0	0	0	0	3	0	0	0	0	0	1	0	0	0	1	0	0	0	0	0	0	0	0	0	0	0	0	0	0	0	0	0	0
h4	2	7.84218	5.41142	2.00386	-2.3717	3.03972	1.69	5	pre	yes	3	0	0	1	0	0	0	2	0	3	0	0	0	0	0	0	0	0	0	0	0	0	0	2	0	0	0	0	2	0	0	2	0	1	1	0	0	0
h4	3	12.8509	7.9158	24.2584	23.8906	31.8064	17.65	6	post	yes	3	0	0	1	0	0	0	2	0	0	0	0	0	0	0	0	0	1	0	1	0	0	0	0	0	0	0	0	0	0	0	1	0	1	1	0	0	0
h4	6	72.1804	37.5805	52.9048	52.5369	90.1174	50	9	pre	yes	3	0	0	1	0	0	1	0	0	1	1	0	1	0	1	3	0	1	1	0	0	0	0	0	0	0	0	0	1	0	2	0	0	1	0	0	1	0
h4	6	72.1804	37.5805	52.9048	52.5369	90.1174	50	10	post	yes	3	0	0	1	0	0	0	2	0	0	0	0	0	0	0	0	0	0	0	1	0	0	0	0	0	0	0	0	0	0	0	1	0	1	0	0	1	0
h5	1	3.40569	0	4.25308	0	0	0	1	pre	no	1	1	0	0	0	0	0	0	0	0	0	0	0	0	1	0	0	0	0	0	0	0	0	0	0	0	0	0	0	0	0	0	0	0	0	0	0	0
h5	1	3.40569	0	4.25308	0	0	0	2	post	no	1	0	0	0	0	0	0	0	0	0	0	0	0	0	0	0	0	0	0	0	0	0	0	0	0	0	0	0	0	0	0	0	0	0	0	0	0	0
h5	2	-5.72611	4.5659	7.08045	11.3335	15.8994	11.37	4	pre	yes	1	0	0	0	0	0	0	0	0	0	0	0	0	0	0	0	0	0	0	0	0	0	0	0	0	0	0	0	0	0	0	0	0	0	0	0	0	0
h5	3	-8.00948	5.70759	13.0114	17.2645	22.9721	16.42	5	post	yes	1	0	0	1	0	0	0	0	0	0	0	0	0	0	0	0	0	0	0	0	1	0	0	0	0	0	0	0	0	1	0	0	0	0	0	0	0	0
h5	4	-25.8847	14.6452	35.7264	39.9794	54.6246	39.05	6	pre	yes	1	0	0	1	0	0	0	0	0	0	0	0	0	0	0	0	0	0	0	0	0	0	0	0	0	0	0	0	0	0	0	0	0	0	0	0	0	0
h5	5	-38.451	20.9283	44.7579	49.011	69.9393	50	7	post	yes	1	1	0	1	0	0	0	0	0	0	0	1	0	0	0	0	0	0	0	0	0	0	0	0	1	0	0	0	0	1	0	0	0	0	1	0	0	0
h5	1	3.40569	0	4.25308	0	0	0	1	pre	no	2	0	0	1	0	0	0	0	0	0	0	0	0	0	0	0	0	0	0	0	0	0	0	0	0	0	0	0	0	0	0	0	0	0	0	0	0	0
h5	1	3.40569	0	4.25308	0	0	0	2	post	no	2	0	0	1	0	0	0	0	0	0	0	0	0	0	0	0	0	0	0	0	0	0	0	0	0	0	0	0	0	0	0	0	0	0	0	0	0	0
h5	2	-5.72611	4.5659	7.08045	11.3335	15.8994	11.37	4	pre	yes	2	0	0	1	0	0	0	0	0	0	0	0	0	0	0	0	0	0	0	0	0	0	0	0	0	0	0	0	0	0	0	0	0	0	0	0	0	0
h5	3	-8.00948	5.70759	13.0114	17.2645	22.9721	16.42	5	post	yes	2	0	0	1	0	0	0	2	0	0	0	0	0	0	0	0	0	0	0	1	0	0	0	0	0	0	0	0	0	0	0	0	0	0	0	0	0	0
h5	4	-25.8847	14.6452	35.7264	39.9794	54.6246	39.05	6	pre	yes	2	0	0	1	0	0	0	2	0	0	0	0	0	0	0	0	0	0	0	1	0	0	0	0	0	0	0	0	0	0	0	0	0	0	0	0	0	0
h5	5	-38.451	20.9283	44.7579	49.011	69.9393	50	7	post	yes	2	0	0	1	0	0	1	2	0	0	0	1	0	0	0	0	0	0	0	1	0	0	0	0	0	0	0	0	0	1	0	0	0	0	3	0	0	0
h5	1	3.40569	0	4.25308	0	0	0	1	pre	no	3	0	0	0	0	0	1	0	0	0	2	0	0	0	1	0	0	0	0	1	0	0	0	0	0	0	0	0	0	0	0	0	0	0	0	0	0	0
h5	1	3.40569	0	4.25308	0	0	0	2	post	no	3	0	0	0	0	0	0	0	0	0	0	0	0	0	0	0	0	0	0	0	0	0	0	0	0	0	0	0	0	0	0	0	0	0	0	0	0	0
h5	2	-5.72611	4.5659	7.08045	11.3335	15.8994	11.37	4	pre	yes	3	0	0	1	0	0	1	0	0	0	0	0	0	0	0	0	0	0	0	0	0	0	0	0	0	0	0	0	0	0	0	0	0	0	0	0	0	0
h5	3	-8.00948	5.70759	13.0114	17.2645	22.9721	16.42	5	post	yes	3	0	0	1	0	0	0	0	0	0	0	0	0	0	0	0	0	0	0	1	0	0	0	0	0	0	0	0	0	0	0	0	0	0	0	0	0	0
h5	4	-25.8847	14.6452	35.7264	39.9794	54.6246	39.05	6	pre	yes	3	1	0	1	0	0	0	0	0	0	1	0	0	0	0	0	0	0	0	0	0	0	0	0	0	0	0	0	0	0	0	0	0	0	0	0	0	0
h5	5	-38.451	20.9283	44.7579	49.011	69.9393	50	7	post	yes	3	0	0	1	0	0	0	0	0	0	2	0	0	0	0	0	0	0	0	0	0	0	0	0	0	0	0	0	0	0	0	0	0	0	3	0	0	0
h6	1	-5.8538	0	1.70568	0	0	0	1	pre	no	1	0	0	0	0	0	0	2	0	1	0	0	0	0	1	0	0	0	0	0	0	0	0	0	0	0	0	0	0	0	0	0	0	0	0	0	0	0
h6	1	-5.8538	0	1.70568	0	0	0	2	post	no	1	0	0	1	0	0	0	0	0	0	0	0	0	0	0	0	0	0	0	0	0	0	0	0	0	0	0	0	0	0	0	0	0	0	0	0	0	0
h6	2	-12.0841	3.11515	6.61178	8.31746	11.4326	11.18	4	pre	yes	1	1	0	1	0	0	0	2	0	0	1	0	0	0	1	0	0	0	0	1	0	0	0	0	0	0	0	0	0	0	0	1	0	0	0	0	0	0
h6	3	-11.6829	2.91456	12.7103	14.4159	17.3305	16.95	5	post	yes	1	0	0	0	0	1	0	0	0	0	1	0	0	0	0	0	0	0	0	0	0	0	0	0	0	0	0	0	0	0	0	0	0	0	0	0	0	0
h6	4	-9.95367	2.04993	22.7825	24.4881	26.5381	25.96	6	pre	yes	1	0	0	1	1	0	2	0	0	0	0	0	0	0	0	0	0	0	0	0	0	0	0	0	0	0	0	0	0	1	0	0	0	0	0	0	0	0
h6	5	-15.0914	4.6188	24.5089	26.2146	30.8334	30.16	7	post	yes	1	0	0	1	0	0	0	0	0	0	0	0	0	0	0	0	0	0	0	0	0	0	0	0	0	0	0	0	0	0	0	0	0	0	1	0	0	0
h6	6	-30.4154	12.2808	37.1243	38.83	51.1108	50	8	pre	yes	1	1	0	1	0	0	2	2	0	1	1	0	1	0	0	0	1	0	1	1	1	0	0	0	0	0	0	0	1	0	1	0	0	0	0	0	0	0
h6	6	-30.4154	12.2808	37.1243	38.83	51.1108	50	9	post	yes	1	0	0	0	0	0	0	0	0	0	0	0	0	0	0	0	1	0	1	0	0	0	0	0	0	0	0	0	1	0	0	0	0	0	0	0	0	0
h6	1	-5.8538	0	1.70568	0	0	0	1	pre	no	2	0	0	1	0	0	0	0	0	0	0	0	0	0	0	1	0	0	0	0	0	0	0	0	0	0	0	0	0	0	0	0	0	0	0	0	0	0
h6	1	-5.8538	0	1.70568	0	0	0	2	post	no	2	0	0	1	0	0	0	0	0	0	0	0	0	0	0	0	0	0	0	0	0	0	0	0	0	0	0	0	0	0	0	0	0	0	0	0	0	0
h6	2	-12.0841	3.11515	6.61178	8.31746	11.4326	11.18	4	pre	yes	2	0	0	1	0	0	1	2	0	1	0	0	0	0	0	0	0	0	0	0	0	0	0	0	0	0	0	0	0	0	0	1	0	0	0	0	0	0
h6	3	-11.6829	2.91456	12.7103	14.4159	17.3305	16.95	5	post	yes	2	0	0	1	0	0	1	2	0	0	0	0	0	0	0	0	0	0	0	0	0	0	0	0	0	0	0	0	0	0	0	0	0	0	0	0	0	0
h6	4	-9.95367	2.04993	22.7825	24.4881	26.5381	25.96	6	pre	yes	2	0	0	1	0	0	1	2	0	0	0	1	0	0	0	0	0	0	0	0	0	0	0	0	0	0	0	0	0	0	0	0	0	0	0	0	0	0
h6	5	-15.0914	4.6188	24.5089	26.2146	30.8334	30.16	7	post	yes	2	0	0	1	0	0	1	2	0	0	0	0	0	0	0	0	0	0	0	1	0	0	0	0	0	0	0	0	0	0	0	0	0	0	1	0	0	0
h6	6	-30.4154	12.2808	37.1243	38.83	51.1108	50	8	pre	yes	2	0	0	1	0	0	1	2	0	0	0	1	0	0	0	0	0	0	1	1	0	0	0	0	0	0	0	0	1	0	1	0	0	0	0	0	0	0
h6	6	-30.4154	12.2808	37.1243	38.83	51.1108	50	9	post	yes	2	0	0	1	0	0	1	2	0	0	0	0	0	0	0	0	0	0	0	1	0	0	0	0	0	0	0	0	1	0	0	0	0	0	0	0	0	0
h6	1	-5.8538	0	1.70568	0	0	0	1	pre	no	5	0	0	1	0	0	0	0	0	1	1	0	1	0	1	1	0	0	0	0	0	0	0	0	0	0	0	0	0	0	0	0	0	0	0	0	0	0
h6	1	-5.8538	0	1.70568	0	0	0	2	post	no	5	0	0	1	0	1	0	0	0	0	0	0	0	0	0	0	0	0	0	0	0	0	0	0	0	0	0	0	0	0	0	0	0	0	0	0	0	0
h6	2	-12.0841	3.11515	6.61178	8.31746	11.4326	11.18	4	pre	yes	5	1	0	1	0	0	1	0	0	1	1	0	1	0	1	1	0	0	0	1	0	0	2	0	0	0	0	0	0	0	0	1	0	0	0	0	0	0
h6	3	-11.6829	2.91456	12.7103	14.4159	17.3305	16.95	5	post	yes	5	0	0	1	0	1	0	0	0	0	0	0	0	0	0	0	0	0	0	0	0	0	0	0	0	0	0	0	0	0	0	1	0	0	0	0	0	0
h6	4	-9.95367	2.04993	22.7825	24.4881	26.5381	25.96	6	pre	yes	5	0	0	1	0	0	1	0	0	0	0	0	0	0	0	0	0	0	0	0	0	0	0	0	0	0	0	0	0	0	0	0	0	0	0	0	0	0
h6	5	-15.0914	4.6188	24.5089	26.2146	30.8334	30.16	7	post	yes	5	0	0	1	0	0	0	0	0	0	0	0	0	0	0	0	0	0	0	0	0	0	0	0	0	0	0	0	0	0	0	0	0	0	0	0	0	0
h6	6	-30.4154	12.2808	37.1243	38.83	51.1108	50	8	pre	yes	5	2	0	1	0	0	1	2	0	0	1	0	0	0	0	0	0	0	1	1	0	0	0	0	0	0	0	0	1	0	1	0	0	0	0	0	0	0
h6	6	-30.4154	12.2808	37.1243	38.83	51.1108	50	9	post	yes	5	0	0	0	0	0	0	0	0	0	0	0	0	0	0	0	0	0	1	1	0	0	0	0	1	0	0	0	0	0	0	0	0	0	0	0	0	0
h7	1	1.30555	0	6.18541	0	0	0	1	pre	no	1	0	0	1	0	0	0	0	0	0	0	0	0	0	0	0	0	0	0	0	0	0	0	0	0	0	0	0	0	0	0	0	0	0	0	0	0	0
h7	1	1.30555	0	6.18541	0	0	0	2	post	no	1	0	0	0	0	0	0	0	0	0	0	0	0	0	0	0	0	1	0	0	0	0	0	0	0	0	0	0	0	0	0	0	0	0	0	0	0	0
h7	2	-4.12604	-2.71579	8.39972	2.21432	-0.501476	0.49	4	pre	no	1	0	0	1	0	0	0	0	0	0	0	0	0	0	0	0	0	0	0	0	0	0	0	0	0	0	0	0	0	0	0	0	0	0	0	0	0	0
h7	2	-4.12604	-2.71579	8.39972	2.21432	-0.501476	0.49	5	post	no	1	0	0	1	0	0	0	0	0	0	0	0	0	0	0	0	0	1	0	0	0	0	0	0	0	0	0	0	0	0	0	0	0	0	0	0	0	0
h7	3	26.8833	12.7889	44.5008	38.3154	51.1042	50	6	pre	yes	1	0	0	1	0	0	0	0	0	0	0	0	0	0	0	0	0	1	0	0	0	0	0	0	0	0	0	0	0	0	0	0	0	0	0	0	0	0
h7	3	26.8833	12.7889	44.5008	38.3154	51.1042	50	7	post	yes	1	0	0	1	0	1	0	0	0	0	0	3	0	0	0	0	0	1	0	0	0	0	0	0	0	0	0	1	0	1	0	0	0	0	0	0	0	0
h7	1	1.30555	0	6.18541	0	0	0	1	pre	no	2	0	0	1	0	0	0	0	0	0	0	0	0	0	0	0	0	0	0	0	0	0	0	0	0	0	0	0	0	0	0	0	0	0	0	0	0	0
h7	1	1.30555	0	6.18541	0	0	0	2	post	no	2	0	0	1	0	0	0	0	0	0	0	0	0	0	0	0	0	0	0	0	0	0	0	0	0	0	0	0	0	0	0	0	0	0	0	0	0	0
h7	2	-4.12604	-2.71579	8.39972	2.21432	-0.501476	0.49	4	pre	no	2	0	0	1	0	0	0	0	0	0	0	0	0	0	0	0	0	0	0	0	0	0	0	0	0	0	0	0	0	0	0	0	0	0	0	0	0	0
h7	2	-4.12604	-2.71579	8.39972	2.21432	-0.501476	0.49	5	post	no	2	0	0	1	0	0	0	0	0	0	0	0	0	0	0	0	0	0	0	0	0	0	0	0	0	0	0	0	0	0	0	0	0	0	0	0	0	0
h7	3	26.8833	12.7889	44.5008	38.3154	51.1042	50	6	pre	yes	2	0	0	1	0	0	0	0	0	0	0	0	0	0	0	0	0	0	0	0	0	0	0	0	0	0	0	0	0	0	0	0	0	0	0	0	0	0
h7	3	26.8833	12.7889	44.5008	38.3154	51.1042	50	7	post	yes	2	0	0	1	0	0	0	2	0	0	0	1	0	0	0	0	0	0	0	0	0	0	0	0	0	0	0	0	0	1	0	0	0	0	0	0	0	0
h7	1	1.30555	0	6.18541	0	0	0	1	pre	no	5	0	0	0	0	0	0	0	0	0	0	0	1	0	0	0	0	0	0	0	0	1	0	0	0	0	0	0	0	0	0	0	0	0	0	0	0	0
h7	1	1.30555	0	6.18541	0	0	0	2	post	no	5	0	0	1	0	0	0	0	0	0	0	0	0	0	0	0	0	1	0	1	0	0	0	0	0	0	0	0	0	0	0	0	0	0	0	0	0	0
h7	2	-4.12604	-2.71579	8.39972	2.21432	-0.501476	0.49	4	pre	no	5	0	0	1	0	0	0	0	0	0	0	0	0	0	0	0	0	0	0	0	0	0	0	0	0	0	0	0	0	0	0	0	0	0	0	0	0	0
h7	2	-4.12604	-2.71579	8.39972	2.21432	-0.501476	0.49	5	post	no	5	0	0	1	0	0	0	0	0	0	0	0	0	0	0	0	0	0	0	0	0	0	0	0	0	0	0	0	0	0	0	0	0	0	0	0	0	0
h7	3	26.8833	12.7889	44.5008	38.3154	51.1042	50	6	pre	yes	5	0	0	1	0	0	0	0	0	0	0	0	0	0	0	0	0	0	0	0	0	0	2	0	0	0	0	0	0	0	0	0	0	0	0	0	0	0
h7	3	26.8833	12.7889	44.5008	38.3154	51.1042	50	7	post	yes	5	0	0	0	0	0	0	0	0	0	0	4	0	0	0	0	0	0	0	0	0	0	0	0	0	0	0	0	0	2	0	0	0	0	0	0	0	0
h8	1	-9.8097	0	3.32785	0	0	0	1	pre	no	1	1	0	1	0	0	0	0	0	0	1	0	0	0	0	0	0	0	0	0	0	0	0	0	1	0	0	0	0	0	0	0	0	0	1	0	0	0
h8	1	-9.8097	0	3.32785	0	0	0	2	post	no	1	0	0	1	0	0	0	0	0	0	0	0	0	0	0	0	0	0	0	0	0	0	0	0	0	0	0	0	0	0	0	0	0	0	1	0	0	0
h8	2	-8.15927	0.825214	2.05214	-5.37999	-4.55477	11.14	14	pre	no	1	0	0	1	0	0	0	0	0	0	0	0	0	0	0	0	0	0	0	0	0	0	2	0	0	0	0	0	0	0	0	0	0	0	0	0	0	0
h8	2	-8.15927	0.825214	2.05214	-5.37999	-4.55477	11.14	15	post	no	1	0	0	1	0	0	0	0	0	0	1	0	0	0	0	0	0	0	0	0	0	1	0	0	0	0	0	0	0	0	0	0	0	0	0	0	0	0
h8	4	3.62916	6.71943	9.09714	5.76929	12.4887	30.56	17	pre	yes	1	1	1	2	1	0	2	3	2	1	1	1	2	0	1	0	0	0	1	1	0	0	0	0	0	0	0	0	1	0	0	0	0	0	1	0	0	0
h8	4	3.62916	6.71943	9.09714	5.76929	12.4887	30.56	18	post	yes	1	0	0	1	0	0	0	0	0	0	1	0	0	0	0	0	0	0	0	0	0	0	0	0	0	0	0	0	0	0	0	0	0	0	0	0	0	0
h8	6	5.89485	7.85227	15.9115	12.5837	20.4359	50	20	pre	yes	1	0	0	0	0	0	0	0	0	0	1	0	0	0	0	0	0	0	0	0	0	0	0	0	0	0	0	0	0	0	0	0	0	0	0	0	0	0
h8	1	-9.8097	0	3.32785	0	0	0	1	pre	no	2	0	0	1	0	0	0	0	0	1	1	0	0	0	0	0	0	0	0	1	0	0	0	0	0	0	0	0	0	1	0	0	0	0	0	0	0	0
h8	1	-9.8097	0	3.32785	0	0	0	2	post	no	2	0	0	1	0	0	0	0	0	0	1	0	0	0	0	0	0	0	0	0	0	0	0	0	0	0	0	0	0	0	0	0	0	0	0	0	0	0
h8	2	-8.15927	0.825214	2.05214	-5.37999	-4.55477	11.14	14	pre	no	2	0	0	1	0	0	0	0	0	0	1	0	0	0	0	0	0	0	0	0	0	0	2	0	0	0	0	0	0	0	0	0	0	0	0	0	0	0
h8	2	-8.15927	0.825214	2.05214	-5.37999	-4.55477	11.14	15	post	no	2	0	0	1	0	0	0	0	0	0	0	0	0	0	0	0	0	0	0	0	0	0	0	0	0	0	0	0	0	0	0	0	0	0	0	0	0	0
h8	4	3.62916	6.71943	9.09714	5.76929	12.4887	30.56	17	pre	yes	2	1	0	1	0	0	1	0	0	1	1	2	0	0	1	0	0	0	0	1	0	0	0	0	0	0	0	0	0	0	0	0	0	0	0	0	0	0
h8	4	3.62916	6.71943	9.09714	5.76929	12.4887	30.56	18	post	yes	2	0	0	1	0	0	0	0	0	0	0	2	0	0	0	0	0	0	0	0	0	0	0	0	0	0	0	0	0	0	0	0	0	0	0	0	0	0
h8	6	5.89485	7.85227	15.9115	12.5837	20.4359	50	20	pre	yes	2	0	0	1	0	0	0	0	0	0	0	0	0	0	0	0	0	0	0	0	0	0	0	0	0	0	0	0	0	0	0	0	0	0	0	0	0	0
h8	1	-9.8097	0	3.32785	0	0	0	1	pre	no	4	1	0	1	0	0	1	2	0	1	0	0	0	0	2	0	0	0	0	1	1	0	0	0	0	0	0	0	0	0	1	0	0	0	0	0	0	0
h8	1	-9.8097	0	3.32785	0	0	0	2	post	no	4	0	0	1	0	0	0	0	0	0	0	0	0	0	0	0	0	0	0	0	0	0	0	0	0	0	0	0	0	0	0	0	0	0	0	0	0	0
h8	2	-8.15927	0.825214	2.05214	-5.37999	-4.55477	11.14	14	pre	no	4	0	0	1	1	1	0	0	1	0	0	0	0	0	0	0	0	0	0	0	2	0	2	0	0	0	0	0	0	0	0	0	0	0	0	0	0	0
h8	2	-8.15927	0.825214	2.05214	-5.37999	-4.55477	11.14	15	post	no	4	0	0	1	0	0	0	0	0	0	0	0	0	0	0	0	0	0	0	1	1	0	0	0	0	0	0	0	0	0	0	0	0	0	0	0	0	0
h8	4	3.62916	6.71943	9.09714	5.76929	12.4887	30.56	17	pre	yes	4	2	0	1	2	0	1	2	2	1	0	4	2	0	1	0	0	0	1	0	0	0	0	0	1	0	0	0	0	0	0	0	0	0	0	0	0	0
h8	4	3.62916	6.71943	9.09714	5.76929	12.4887	30.56	18	post	yes	4	0	0	0	1	0	0	0	0	0	0	0	0	0	0	0	0	0	0	0	0	0	0	0	0	0	0	0	0	0	0	0	0	0	0	0	0	0
h8	6	5.89485	7.85227	15.9115	12.5837	20.4359	50	20	pre	yes	4	0	0	1	0	0	0	0	0	0	0	0	0	0	0	0	0	0	0	0	0	0	0	0	0	0	0	0	0	0	0	0	0	0	0	0	0	0
